# Supplementary material for: Epigenomic Profiling of Epithelial Ovarian Cancer Stem-Cell Differentiation Reveals GPD1 Associated Immune Suppressive Microenvironment and Poor Prognosis
Source: Int J Mol Sci. 2022 May 4;23(9):5120. doi: 10.3390/ijms23095120 (PMC9101898; doi:10.3390/ijms23095120)
Supplement: Supplementary file 1 [file ijms-23-05120-s001.zip]

Archive with 2 entries (2 files):
- Supplementary figure_20220404_IJMS.pdf
- Supplementary_20220403_IJMS.pdf
